# Supplementary material for: Deep learning-based segmentation and strain analysis of left heart chambers from long-axis CMR images
Source: Eur Heart J Imaging Methods Pract. 2025 Jun 3;2(4):qyaf070. doi: 10.1093/ehjimp/qyaf070 (PMC12256142; doi:10.1093/ehjimp/qyaf070)
Supplement: qyaf070_Supplementary_Data [file qyaf070_supplementary_data.zip]

Archive with 4 entries (4 files):
- video file2.mp4
- video file3.mp4
- Suplementary_final.docx
- video file1.mp4
